# Supplementary material for: Genomic Expansion and Adaptation in a Parasitoid Wasp Eretmocerus hayati (Hymenoptera: Aphelinidae)
Source: Insects. 2026 Mar 31;17(4):369. doi: 10.3390/insects17040369 (PMC13116730; doi:10.3390/insects17040369)
Supplement: Supplementary file 1 [file insects-17-00369-s001.zip]

Archive with 1 entries (1 files):
- insects-4166988-supplementary.pdf
